# Supplementary material for: Deep learning-based aberration compensation improves contrast and resolution in fluorescence microscopy
Source: Nat Commun. 2025 Jan 2;16:313. doi: 10.1038/s41467-024-55267-x (PMC11697233; doi:10.1038/s41467-024-55267-x)
Supplement: Supplementary file 22 — Source data [file 41467_2024_55267_MOESM22_ESM.xlsx]

## Sheet: Figure 1f
Figure 1f	SSIM
	Aberrated		Blind Decon		RL Decon 1		RL Decon 2		DeAbe Model
	0.8257	0.0783	0.8908	0.0267	0.7754	0.0125	0.8155	0.016	0.977	0.0167
Figure 1f	PSNR
	Aberrated		Blind Decon		RL Decon 1		RL Decon 2		DeAbe Model
	32.0978	1.2	32.7203	1.15	30.1686	1.24	30.8955	1.18	38.0263	0.94

## Sheet: Figure 2f
Figure 2f	Resolution (nm)
Cell #	Aberrated	DeAbe	GT
1	487.15	271.38	481.09
2	650.87	264.6	466.63
3	504.29	622.59	472.07
4	504	475.45	446.93
5	584.69	507.85	475.45
6	549.5	475.45	405.49
7	480.11	497.81	412.12
8	519.76	481.09	466.63
9	898.19	257.89	227.36
10	706.18	624.69	484.6
11	795.42	584.69	497.81
12	814.15	271.38	466.63

## Sheet: Figure 2m
Figure 2m	Resolution (nm)
Sample #	Raw	DeAbe	AO
1	614.75	247.29	228.28
2	643.6	243.86	222.54
3	512.87	254.05	221.12
4	690.82	243.1	223.3
5	508.67	253.55	432.91
6	557.61	247.32	354.35
7	741.06	241.55	219.6
8	579.26	247.6	234.44
9	691.85	243.18	220.68
10	561.26	245.74	384.44
11	656.13	244.74	271.93
12	662.88	242.68	251.26
13	560.66	249.15	295.32
14	745.27	241.88	221.19
15	657.87	243.91	251.51

## Sheet: Figure 4f
Figure 4f
	Raw	DeAbe+
	169.368	157.625
	170.832	160.245
	176.859	168.486
	1.77516	176.239
	8.79618	2.41187
	23.0185	15.9785
	29.2697	28.1902
	29.4281	29.0113
	27.8576	29.9603
	26.7586	33.1979
	159.271	178.209
	159.108	161.007
	160.303	159.097
	165.003	164.742
	173.509	175.698
	36.7617	21.4454
	42.68	32.3276
	34.3669	30.3636
	29.5473	28.1624
	21.2004	27.5779
	15.0491	28.3743
	57.1358	151.041
	78.46	151.635
	68.6895	153.15
	54.8334	158.065
	45.3778	176.595
	112.494	4.61719
	134.564	10.2836
	125.35	8.16329
	117.739	168.747
	150.017	159.309
	149.28	169.693
	149.089	16.4422
	46.2538	34.0084
	42.1252	34.7065
	32.6657	30.1666
	32.6391	29.5036
	27.0187	27.6496
	13.6374	26.5468
	9.93959	27.3885
	8.67736	29.8864
	21.9015	3.48917
	18.6055	167.521
	77.3996	162.769
	58.9044	168.908
	51.4188	5.24545
	59.008	16.5157
	69.9563	17.0194
	50.6669	19.6934
	112.998	25.6166
	104.91	28.6492
	141.224	28.6262
	146.032	32.1731
	48.3266	34.3332
	41.8321	35.7701
	36.7978	33.733
	31.7118	32.3189
	34.4171	31.2717
	36.5528	28.7699
	30.5244	26.8358
	26.2326	28.3699
	21.0583	31.4954
	43.1509	38.5997
	163.875	138.826
	174.532	153.917
	6.23116	174.05
	23.9319	178.085
	105.776	177.714
	92.4288	6.00999
	93.1393	15.1199
	126.826	19.8832
	179.324	27.8972
	26.725	40.1085
	42.2377	47.3312
	50.7684	44.791
	52.4685	42.6418
	49.4238	40.4289
	43.3434	38.3611
	38.2172	36.9861
	36.1046	36.1886
	36.7941	34.0489
	40.1663	30.8321
	42.6757	28.9996
	39.8562	29.8963
	38.9683	35.1659
	56.8085	47.2228
	66.5473	52.0337
	70.7468	153.156
	95.9806	141.868
	110.815	130.335
	129.898	122.561
	145.519	131.205
	150.783	155.922
	97.145	3.77996
	120.126	7.33898
	128.144	10.6645
	117.702	17.9213
	119.741	23.9272
	11.61	31.957
	44.7041	44.3458
	44.514	50.1023
	46.3946	49.2315
	49.0265	46.4601
	50.5422	44.4909
	50.2167	43.2816
	50.3571	42.8644
	49.849	42.2284
	46.465	39.4072
	45.6806	36.3782
	49.7531	33.3276
	49.1879	33.1543
	48.8836	45.2461
	58.6511	54.3262
	64.7417	56.6698
	112.341	141.56
	100.136	135.225
	105.033	125.101
	110.626	117.664
	121.305	114.474
	121.78	119.992
	115.348	17.8903
	120.442	20.9927
	131.179	24.7307
	122.613	27.9352
	43.6023	30.7911
	33.8345	36.7409
	44.3752	45.9097
	46.0729	50.995
	46.3998	51.0613
	48.1058	48.751
	51.3953	47.4633
	56.595	47.5045
	63.4413	48.5096
	69.7448	48.4991
	67.7263	45.3035
	55.0974	42.7065
	52.0615	41.9044
	46.5275	42.9829
	37.7038	48.7461
	48.1293	53.9903
	62.5529	57.1472
	45.5569	168.859
	169.529	139.042
	137.278	135.509
	124.885	134.231
	111.196	130.266
	100	119.889
	105.612	112.31
	120.784	110.013
	126.123	104.795
	110.004	43.7686
	93.4607	35.5161
	57.3573	35.2551
	46.6088	35.649
	45.4561	38.41
	47.201	43.9491
	51.2972	49.0111
	50.1436	52.3967
	48.352	52.6839
	48.4192	50.5924
	52.3175	49.7567
	60.0646	50.7346
	70.9627	52.2108
	79.7365	50.5255
	80.38	47.0661
	49.6513	46.2538
	40.7421	42.5802
	34.2103	36.9408
	26.9233	37.7137
	26.8744	45.0026
	44.5808	51.6751
	78.8785	50.2391
	91.0102	92.8999
	115.82	124.197
	129.304	128.712
	126.794	130.347
	121.423	127.426
	110.093	116.077
	97.3626	107.285
	105.575	106.181
	110.623	101.132
	86.8193	50.5158
	57.6002	41.3971
	48.6221	39.8306
	46.8793	40.1069
	49.5857	43.8654
	53.5763	48.9182
	55.6877	52.723
	54.842	55.4586
	51.6482	55.1469
	49.4912	52.2485
	52.1998	51.7664
	60.9807	53.4905
	71.413	53.6099
	75.474	49.9692
	73.6713	47.5956
	33.602	41.9992
	27.0523	33.2013
	24.2309	27.6654
	21.6055	26.8549
	26.8004	35.5331
	36.8852	43.8681
	75.4938	116.693
	83.0996	95.4686
	84.3469	76.5577
	77.0325	63.515
	71.7951	59.1119
	75.6718	62.077
	85.0426	91.7637
	98.1265	119.199
	114.335	127.044
	128.611	129.182
	135.252	126.652
	127.715	115.858
	116.937	108.62
	82.6918	104.633
	68.1094	91.4495
	66.0137	53.1583
	61.2754	45.0053
	53.9971	42.6256
	50.3823	43.0138
	51.1831	46.6941
	54.2033	51.3168
	56.8477	55.5241
	57.9862	58.9306
	55.5276	58.5902
	50.1847	54.621
	49.3244	53.646
	54.1261	54.497
	58.8554	52.3087
	57.4619	49.4345
	29.0262	42.3301
	9.5623	31.2042
	2.21575	22.1487
	7.53038	19.3119
	23.5073	25.6948
	31.4004	32.8409
	36.2046	38.4026
	92.3264	97.1657
	105.49	95.5847
	105.866	95.9968
	51.2504	70.6164
	49.2209	52.0736
	56.2521	50.8702
	66.4881	56.5606
	78.5707	88.2913
	92.2055	122.404
	109.649	130.588
	127.991	134.369
	140.706	134.834
	140.26	124.649
	121.012	112.859
	71.0819	101.506
	63.4505	73.2051
	63.1792	55.5648
	63.641	49.2366
	58.6212	45.6108
	52.653	45.2952
	51.0462	48.2734
	52.7182	52.6206
	55.6656	57.283
	58.7374	62.3426
	59.3698	64.1735
	51.1739	59.7788
	45.6546	55.0887
	46.9219	52.3255
	47.9284	49.8432
	34.2213	42.3331
	14.4333	29.3523
	4.29932	17.8399
	179.685	13.0025
	4.9314	18.4796
	22.331	26.9693
	33.2808	32.8149
	43.943	47.5792
	104.581	103.353
	108.07	99.7552
	112.408	103.17
	116.363	109.18
	56.07	103.225
	44.5491	38.8942
	52.1725	35.5879
	62.7332	39.6012
	74.4874	68.1568
	86.0088	129.738
	102.819	134.059
	126.121	137.898
	145.591	141.601
	155.6	126.93
	58.0766	97.7721
	58.9572	76.3315
	60.4432	62.602
	62.7822	57.5378
	63.8304	52.7356
	61.6323	48.7486
	56.2435	47.653
	51.6281	49.5541
	50.315	53.0761
	51.6791	58.154
	56.513	65.4058
	62.0405	70.4836
	57.5308	64.7717
	51.0455	55.1187
	49.242	50.2491
	44.6047	44.6047
	20.9578	29.5933
	9.54021	15.0256
	6.14384	9.84594
	3.28055	10.2404
	178.3	13.4578
	157.602	21.0684
	129.778	84.144
	122.512	97.7214
	9.46588	173.382
	76.4733	101.453
	89.5868	99.651
	100.109	104.47
	110.298	110.394
	115.117	115.13
	139.908	116.654
	25.2123	33.0811
	40.792	29.9998
	59.745	34.4598
	75.6854	39.8429
	85.5118	135.009
	91.9948	137.964
	0.187672	155.844
	15.0812	38.4003
	43.9811	55.764
	53.8486	61.1016
	56.1556	61.6994
	58.0302	60.7812
	60.523	59.0327
	63.4658	55.5987
	65.2156	52.2075
	64.2036	50.4385
	58.8988	50.665
	48.6652	52.621
	43.8515	57.5189
	52.5155	65.5914
	60.8029	68.6511
	61.4528	62.989
	61.1865	55.2518
	67.9736	53.9502
	62.1659	41.7073
	22.9948	17.1134
	15.0054	10.0149
	9.05979	5.82514
	1.87653	0.732363
	168.035	173.889
	144.484	121.113
	130.282	106.255
	126.312	109.607
	44.1873	22.4613
	39.7543	20.7426
	40.9894	26.9131
	45.0151	23.9054
	111.853	12.3656
	122.526	161.523
	173.885	171.505
	64.6423	0.526239
	72.6004	92.784
	80.9165	97.7895
	91.4646	104.222
	120.832	111.139
	138.172	111.14
	157.973	98.3103
	172.896	73.4134
	179.885	26.1055
	179.192	44.3773
	92.798	130.206
	88.3734	150.361
	26.8487	26.8486
	26.2132	38.4127
	36.4024	46.49
	50.0582	54.5442
	56.2267	57.689
	58.3459	59.0602
	59.1009	59.7422
	60.5805	59.4734
	64.384	57.9049
	69.7143	55.6067
	75.5863	53.5276
	82.1554	51.9391
	71.0158	51.2997
	41.329	54.4293
	50.8822	60.5452
	57.6484	62.424
	60.5836	58.1651
	74.3636	60.6483
	87.0945	69.2595
	80.495	60.3584
	53.2584	20.8141
	31.4257	12.607
	19.0257	1.68203
	1.38407	166.865
	164.668	151.393
	146.423	111.432
	133.972	104.911
	129.275	106.563
	75.7403	115.182
	64.0021	127.207
	60.1039	179.572
	65.4729	18.1458
	111.062	12.3611
	104.398	175.408
	95.2354	158.755
	91.3306	4.84625
	102.201	119.358
	84.2127	95.6615
	77.8622	92.7037
	79.3116	100.435
	141.214	109.515
	148.024	108.978
	154.949	89.7784
	163.405	67.1371
	161.991	149.047
	154.401	116.636
	131.553	87.9068
	78.4537	63.0579
	39.3986	47.268
	40.2905	47.6602
	46.5748	52.235
	53.931	55.9604
	58.1892	58.0633
	60.4311	59.4786
	61.3013	60.0329
	62.2346	60.0252
	65.7014	59.4928
	73.0881	58.2391
	81.6312	56.2453
	86.8693	53.3857
	85.7199	51.5199
	51.8304	53.0864
	58.943	55.8095
	67.147	56.1194
	79.375	60.6944
	89.9497	74.0756
	82.8765	82.8821
	70.5265	69.5767
	58.4819	47.3334
	49.4961	33.1543
	47.2515	33.4436
	36.2696	153.013
	0.261422	97.4236
	155.058	86.3271
	132.253	80.2564
	76.2993	139.722
	73.7469	127.447
	63.6693	145.066
	59.2912	178.485
	53.877	12.1189
	162.793	7.24756
	135.473	179.038
	83.3571	16.8889
	135.326	20.7198
	130.811	118.218
	118.86	104.97
	73.3121	93.3199
	12.0329	94.4292
	167.11	109.381
	157.426	135.985
	158.176	144.495
	147.514	166.676
	145.384	161.857
	133.681	74.8313
	89.1797	62.9563
	57.0727	55.9932
	48.6768	52.0387
	48.4578	52.9714
	52.3394	54.7661
	55.6645	56.2642
	58.6174	58.4873
	61.3795	60.5848
	63.054	61.2835
	63.9909	60.8595
	66.6116	59.928
	70.9996	58.2853
	72.5407	56.1373
	70.3249	54.0893
	61.0242	52.7645
	31.9573	50.0049
	90.7876	53.922
	98.6464	68.6103
	93.4306	86.4164
	85.1341	90.0416
	74.9486	78.1628
	64.2739	65.0979
	57.6652	53.8981
	52.0525	51.0745
	53.802	54.9211
	54.4089	55.5677
	54.2791	58.4057
	59.8101	61.8018
	50.6555	57.041
	72.8632	114.911
	66.8372	1.22601
	56.8781	19.2771
	51.3657	19.2268
	46.1727	17.5146
	21.8591	9.28841
	27.6367	19.488
	29.1409	31.3019
	149.791	38.6132
	135.638	67.888
	138.419	88.5408
	156.864	115.028
	0.72233	107.306
	176.971	138.962
	161.996	141.817
	163.353	144.396
	142.106	156.717
	128.047	50.0268
	94.4023	59.5517
	63.5893	55.6907
	53.3176	52.8184
	49.7014	52.5942
	50.7513	54.1763
	53.663	55.3972
	55.6588	56.3427
	57.4809	58.172
	60.277	60.837
	63.0838	62.2838
	63.8202	61.209
	63.6392	58.7748
	62.8838	56.8916
	60.9679	55.6428
	53.3119	54.251
	36.4623	51.5154
	15.6807	53.6971
	120.771	64.7359
	99.1981	78.7736
	86.4075	82.7988
	81.2544	84.6413
	73.0851	81.3319
	65.918	72.066
	61.2518	61.6264
	55.918	55.7467
	54.7083	54.2708
	53.0691	52.4983
	54.8713	55.8972
	58.3912	60.2613
	14.2953	90.8134
	57.6091	87.1922
	61.249	70.3479
	48.8151	36.7143
	42.6762	29.0271
	40.8639	25.1361
	39.2877	22.342
	37.3118	23.0094
	36.2129	31.679
	42.1284	37.9843
	62.0653	53.1678
	68.4028	58.606
	81.8655	64.3442
	161.902	69.7899
	168.081	141.501
	164.33	134.589
	158.001	137.251
	157.044	140.077
	13.6263	141.08
	61.2727	54.1829
	54.7114	52.4666
	49.6478	50.9818
	46.8869	51.2093
	47.6723	52.8762
	50.6358	55.1632
	53.9844	56.9782
	55.598	57.4515
	53.6122	57.1084
	53.1117	58.2036
	58.3638	59.9806
	61.7279	59.8108
	62.1633	58.3792
	60.6104	57.6427
	56.1622	58.1936
	49.6284	57.928
	41.6825	58.2932
	39.0792	60.9487
	52.6667	64.3647
	70.0397	70.0748
	77.155	77.6914
	82.358	86.5663
	81.4225	91.461
	79.5743	86.9557
	73.4976	74.1621
	64.4765	60.9747
	54.4026	53.7495
	48.4866	50.2957
	49.7371	53.7128
	54.4657	59.1462
	43.4138	54.6164
	22.2612	16.4478
	14.9958	174.255
	22.6251	112.551
	69.7682	90.7271
	65.5296	66.6349
	43.1708	38.9752
	35.6796	32.1404
	38.483	29.6534
	43.6895	28.7565
	47.7002	33.5165
	47.1861	38.9654
	51.6185	49.0846
	60.0997	56.2309
	60.2032	59.0465
	59.3817	60.5796
	177.465	56.431
	150.308	138.095
	139.455	132.94
	123.604	130.945
	129.615	132.223
	58.3585	71.8431
	50.5221	55.6002
	47.742	52.7426
	46.2061	51.4926
	45.5859	51.5049
	45.9023	52.7312
	47.6292	55.2285
	51.0315	58.1766
	53.3176	58.7741
	50.1431	55.5675
	50.4497	54.3658
	56.1921	56.3708
	62.0681	58.5589
	65.1016	61.8556
	62.3599	63.1949
	58.8097	62.923
	54.8432	62.7582
	50.1323	62.3371
	47.8969	61.4606
	48.3388	61.4011
	53.349	65.7141
	78.0555	75.704
	95.2773	89.3011
	94.8102	95.9261
	92.2424	94.8771
	90.2245	86.5283
	80.8356	70.2763
	53.852	54.2837
	43.9029	47.4273
	60.178	68.6323
	54.9646	61.3155
	37.7907	31.0493
	35.1125	19.8131
	52.4926	100.602
	88.362	91.3866
	85.1269	69.6607
	56.9971	44.0465
	44.6778	37.1444
	46.1842	36.3436
	46.6966	37.119
	42.8012	39.0764
	40.4242	37.5129
	41.892	41.8535
	37.5827	44.7331
	43.1403	49.8922
	40.9584	51.0558
	26.0284	38.922
	164.675	148.14
	137.683	138.752
	96.6802	130.063
	68.0507	87.8396
	59.4693	63.1572
	54.2608	58.9138
	50.8312	55.8778
	47.8054	53.342
	44.9065	51.861
	41.4239	51.7009
	39.7051	53.0279
	45.2691	55.6429
	52.1567	56.879
	55.0841	55.8404
	56.5276	55.1299
	64.3685	60.3019
	67.2579	64.8259
	67.8054	67.1863
	66.2174	68.1799
	63.161	67.148
	58.8627	64.6435
	54.1842	61.7905
	50.1656	59.6417
	47.1001	59.3052
	46.6698	64.1762
	89.0078	77.3748
	103.745	94.1658
	101.166	100.145
	98.1769	98.4681
	94.2062	91.7618
	85.4529	78.5298
	64.1496	61.2101
	48.073	51.3087
	63.2239	73.8671
	56.1823	69.8406
	40.9104	38.8623
	40.1325	54.99
	55.3863	87.0667
	80.1534	89.0083
	84.6384	75.2867
	68.8123	50.2322
	51.5119	41.7316
	48.3733	40.5124
	40.3162	36.0699
	39.6306	34.5363
	40.2772	33.1571
	36.5363	30.2378
	36.1203	29.9834
	44.8376	44.2766
	48.3305	51.5146
	49.8617	52.3079
	47.0736	148.02
	65.2489	139.261
	67.9968	90.8683
	65.4006	65.141
	64.5323	64.1527
	61.7358	62.991
	56.5956	59.7209
	50.1867	55.8437
	42.8144	52.5967
	36.9493	50.7321
	38.5968	50.1819
	44.6762	51.6982
	53.9978	54.5703
	58.6962	56.6558
	62.8526	60.6589
	65.3433	64.7714
	68.6399	68.5388
	70.9363	71.4249
	69.1717	71.2702
	65.0297	67.974
	60.4271	63.7013
	56.325	60.1777
	51.9511	58.1578
	49.5436	58.8534
	57.1098	66.6343
	100.067	85.9998
	104.99	100.434
	101.753	102.783
	95.797	98.822
	87.7697	90.3627
	79.5887	78.6157
	69.8476	66.9368
	55.2429	56.8625
	74.7806	77.9504
	62.1822	76.7748
	44.8134	37.3151
	52.0171	72.0133
	62.327	82.5488
	70.4467	88.1625
	80.5476	80.3805
	90.3344	52.2803
	89.2643	35.7635
	32.4599	31.5741
	33.4748	28.995
	39.2651	35.3087
	44.7322	34.625
	41.3856	27.8296
	42.0401	30.83
	49.4592	44.6112
	55.7101	55.424
	61.0145	61.5201
	65.0718	67.4385
	65.8632	72.7143
	65.5483	66.8178
	67.7896	67.7347
	69.9993	68.8458
	69.4414	67.6075
	66.2507	64.7167
	56.6606	59.5988
	44.2648	53.8608
	44.2817	51.2107
	43.9027	50.0418
	54.8171	52.0161
	64.7034	56.9912
	66.6665	58.5127
	65.3917	59.6614
	64.3487	63.4525
	65.0211	67.3677
	67.0227	69.4027
	66.1686	68.1627
	62.9133	64.7436
	59.952	61.2799
	57.5986	58.4599
	54.0919	56.7956
	53.2734	58.4167
	75.4576	69.8321
	102.959	93.4168
	103.2	103.103
	98.3385	102.822
	91.211	97.4008
	82.9439	87.9533
	75.1426	77.1813
	68.0876	68.2055
	58.6231	59.0552
	82.0946	45.5027
	77.2088	52.6278
	69.5684	46.8493
	76.6522	97.2219
	80.0768	97.8118
	89.4488	105.884
	114.302	136.268
	122.486	139.374
	134.706	142.171
	10.1965	178.1
	28.2677	33.8443
	39.4913	43.6856
	46.0665	45.8526
	40.9098	36.6139
	41.7217	38.1531
	47.465	47.6327
	54.9395	56.1607
	59.7238	60.612
	61.8275	64.215
	61.3267	65.1148
	63.802	66.5982
	68.8095	69.8873
	72.9148	71.9984
	75.9536	72.4686
	76.0853	69.9434
	64.5649	62.6537
	50.9581	55.0928
	48.8119	52.1408
	49.6394	51.6684
	64.691	52.939
	75.566	52.9261
	70.2939	52.7578
	65.7893	56.2605
	63.2524	60.4876
	61.2403	63.4294
	60.6931	64.3125
	59.7527	62.8458
	58.287	60.0716
	57.8976	58.0077
	58.0006	56.5716
	56.493	55.1105
	57.9528	56.4986
	82.2004	69.2523
	102.546	94.9313
	101.933	103.299
	96.3363	102.23
	89.1815	96.125
	81.1936	85.6595
	14.5364	19.8767
	45.7663	36.0903
	56.9017	32.0895
	79.3889	97.0418
	93.5178	103.042
	103.952	118.474
	121.102	143.246
	132.797	143.757
	146.723	141.766
	11.4765	19.5792
	20.4576	47.5738
	33.7975	54.1791
	37.1064	50.6567
	38.2139	43.247
	40.1461	42.7675
	46.0027	47.0375
	53.2939	52.5917
	57.2457	56.8337
	59.0279	61.3301
	58.4805	64.6709
	59.2459	66.9812
	66.0372	71.7978
	73.2995	75.1957
	74.9045	72.5484
	71.0937	67.3712
	63.2682	61.6756
	52.4973	56.3101
	49.2175	52.9035
	40.9921	44.8946
	92.6659	37.7941
	76.7841	42.1625
	65.4248	47.9711
	62.4255	52.274
	62.121	56.7406
	60.4841	59.9217
	56.8848	60.4442
	55.2257	58.9164
	59.7458	57.1288
	65.9759	57.6766
	71.7232	58.6372
	72.9508	56.7678
	64.5648	55.3419
	81.1526	67.5843
	92.5926	85.7474
	101.31	94.6016
	103.812	96.3227
	101.127	93.6823
	87.6142	82.8722
	13.2846	13.0149
	33.7854	42.0251
	46.0258	59.1528
	79.4264	107.439
	101.276	114.231
	118.708	138.238
	137.225	156.664
	145.766	153.177
	160.212	148.266
	13.1256	56.7702
	21.2578	54.6523
	34.6031	54.9807
	36.6212	50.6771
	37.2771	48.0605
	38.7282	46.3604
	43.1628	46.5664
	49.8571	49.2886
	56.7394	55.4738
	62.745	64.7301
	63.5437	72.0029
	57.0648	77.9165
	61.1399	77.4504
	65.9652	68.9884
	67.3923	63.723
	65.33	61.9564
	55.0674	58.2525
	45.9913	54.2674
	40.0176	45.537
	0.618547	27.3068
	30.1261	28.2115
	54.5737	34.4485
	54.1228	36.5107
	55.3314	40.0961
	62.3156	49.1069
	60.6276	56.1415
	59.0466	59.0459
	65.0453	60.6859
	76.8122	65.9828
	101.847	75.6015
	133.037	88.4573
	151.586	89.2929
	17.0572	53.9314
	79.9256	68.8502
	98.4963	79.8302
	108.243	88.2095
	115.318	90.5683
	117.418	87.1682
	76.7437	83.47
	8.31081	6.84869
	6.57973	173.051
	17.778	89.1763
	14.7167	102.841
	107.192	120.496
	108.275	123.558
	130.972	142.124
	152.339	164.662
	160.878	174.842
	175.172	68.453
	22.5978	63.4834
	31.3809	55.6719
	38.5999	53.1184
	36.5575	50.9652
	39.2535	51.2422
	42.2594	51.3214
	45.1195	50.1963
	47.8679	51.8018
	56.4677	57.4044
	71.9135	70.3085
	78.635	82.2208
	61.3248	80.9216
	58.3998	69.6375
	62.9679	61.3981
	67.6386	60.7857
	63.8651	59.7004
	44.7997	54.2865
	176.232	43.5311
	161.575	26.6443
	39.2268	27.2651
	47.4129	27.4994
	50.8094	21.3366
	10.0074	9.14925
	164.74	3.477
	7.0996	10.4056
	64.3709	61.1565
	65.0879	69.7532
	75.0284	75.8479
	103.721	105.064
	133.848	130.671
	147.86	140.753
	157.311	154.091
	173.274	177.474
	154.94	66.7232
	101.138	82.9426
	120.77	81.5186
	164.542	72.375
	18.0566	61.6075
	28.0363	28.8213
	19.2984	24.2996
	176.156	160.611
	167.957	116.743
	161.766	111.253
	148.097	124.61
	125.556	127.806
	156.446	133.607
	176.38	163.557
	12.4204	74.7332
	35.0337	74.792
	44.8156	63.1617
	44.5588	54.9946
	44.7303	53.2095
	40.3827	52.7722
	42.0923	53.5827
	44.8059	53.9252
	46.5041	53.356
	48.9831	54.4691
	55.5511	59.8592
	67.3034	71.3383
	69.646	76.851
	58.7432	71.0348
	65.0226	62.6386
	73.7222	60.376
	79.9868	63.4486
	86.5696	69.2202
	97.577	69.935
	30.4476	36.9915
	42.7665	39.2816
	45.7783	41.1567
	47.1449	25.0802
	30.4324	176.985
	158.794	167.008
	158.962	164.14
	153.427	156.578
	109.476	118.538
	90.77	106.79
	79.5029	113.158
	139.641	144.073
	150.172	147.744
	156.303	150.536
	160.667	153.489
	167.454	158.469
	144.894	101.781
	106.227	90.2437
	167.089	82.6096
	11.1111	67.7034
	37.2434	29.2794
	36.7493	30.0026
	26.9759	26.965
	169.671	0.0804236
	154.769	124.913
	149.929	121.806
	143.724	127.649
	117.145	133.497
	42.6618	137.463
	39.2069	71.5445
	46.7972	89.2136
	55.782	76.8805
	52.2693	58.4947
	50.9808	53.3298
	49.3095	53.5625
	45.2248	53.7719
	44.5344	54.1427
	45.6171	54.8379
	46.6471	54.2854
	49.0642	55.5739
	49.5837	58.8
	52.3384	62.9573
	50.7331	65.1189
	46.7903	56.5539
	66.5084	47.0928
	90.3075	45.3522
	91.6372	73.1332
	91.8587	84.4248
	80.977	83.4844
	46.8527	55.8057
	50.0897	51.4845
	48.7496	45.9874
	52.4067	34.6059
	66.7689	176.993
	152.587	159.677
	168.645	156.481
	96.0778	129.544
	87.9489	101.855
	79.1873	93.9098
	77.8828	136.153
	173.834	166.672
	178.878	170.506
	0.296176	172.403
	179.547	175.881
	165.65	155.548
	131.342	118.44
	102.169	106.39
	40.5783	95.6785
	42.4193	29.2699
	39.3208	27.7056
	22.9542	22.0205
	162.543	6.41929
	143.3	123.803
	140.559	123.923
	118.541	133.695
	69.6468	14.8592
	63.1537	15.8855
	57.8548	19.1826
	67.4867	81.035
	64.8328	61.6249
	54.4716	52.1612
	51.7945	51.8501
	50.0888	53.4423
	46.9485	53.6602
	43.9442	53.894
	42.553	54.4077
	45.0883	54.6147
	47.6614	54.9217
	46.7238	54.6458
	42.6597	54.8662
	29.3377	45.3384
	12.2358	27.8989
	151.879	13.2427
	102.236	8.88502
	90.101	80.9725
	77.7425	76.1806
	57.8542	59.8812
	44.4621	50.538
	47.3658	47.9134
	46.1973	40.8554
	50.3593	38.5164
	59.9185	43.4046
	54.1283	45.5189
	49.9804	50.355
	62.1139	65.294
	76.6212	65.0217
	87.3278	53.125
	95.1886	23.4221
	24.5856	7.87839
	16.8383	8.82072
	14.5862	14.1844
	9.64398	11.8893
	170.72	157.841
	134.361	135.068
	91.1972	132.483
	39.7386	29.2079
	3.89597	25.8724
	0.38475	17.6746
	172.796	8.09825
	120.249	131.609
	100.559	126.337
	59.5927	7.51518
	53.261	16.7716
	47.979	16.838
	58.4452	19.5044
	68.7407	42.4057
	65.8102	49.6916
	58.2909	50.0238
	52.9925	51.4616
	49.8205	52.973
	47.4521	53.8386
	43.5274	55.4728
	41.3609	56.3732
	45.1272	55.6313
	47.4181	53.7878
	45.8715	52.1758
	30.4947	46.4582
	14.9819	27.8057
	2.95272	14.427
	177.563	12.206
	79.32	23.6499
	73.0911	47.8335
	53.9689	52.8326
	44.1492	56.1728
	38.9973	51.8432
	42.4518	47.1256
	36.3853	39.5729
	40.8225	40.1365
	46.5913	43.0237
	48.6195	46.7202
	50.7036	52.7641
	56.816	57.674
	68.6885	54.0617
	83.8843	47.5503
	89.8777	31.3679
	59.251	15.0887
	34.4885	20.9767
	28.2935	24.6183
	24.2516	33.4154
	17.1645	77.75
	109.016	127.833
	161.235	33.6493
	164.481	29.1135
	172.394	20.9089
	16.8073	16.2263
	62.5462	34.6659
	53.8902	40.281
	48.327	24.6257
	43.9093	19.2738
	42.9658	21.7175
	47.9909	29.3336
	60.2499	38.5588
	65.6599	47.2943
	63.4616	50.9409
	55.3791	51.5258
	49.4463	51.6388
	47.2043	52.9724
	45.4072	56.3149
	44.8295	57.5035
	45.2423	54.7297
	50.688	54.6495
	45.1571	57.1938
	18.6154	48.6093
	5.14458	25.8974
	4.57923	18.5838
	8.96876	24.3287
	17.0144	32.3501
	21.6922	41.6067
	28.7307	54.5966
	43.8306	66.3571
	49.3548	65.6548
	45.3648	56.5279
	38.0323	45.8944
	39.1366	43.6978
	40.6557	43.1573
	46.642	45.309
	55.5077	54.0231
	64.7463	62.709
	76.9294	62.7656
	83.1569	58.9
	81.8389	53.3805
	67.7427	44.961
	56.1034	47.7718
	47.3898	66.9
	44.7556	77.1573
	51.4807	81.1577
	166.057	40.7296
	174.55	38.0967
	178.319	31.7356
	39.8548	25.4289
	54.6652	26.3922
	44.8871	28.1518
	41.9995	25.5256
	42.2198	24.5774
	40.5825	27.1251
	41.6325	33.223
	49.4675	36.507
	61.8178	45.1436
	65.4907	50.7025
	60.7115	52.0454
	50.4557	51.0197
	45.6271	50.5644
	46.9491	52.8513
	46.9876	54.01
	54.2247	56.2703
	69.0834	65.2337
	65.6405	68.0678
	179.854	62.9559
	179.465	43.2062
	9.70617	31.4811
	17.6839	31.9016
	13.8362	34.6651
	169.418	35.8779
	143.995	50.0319
	98.3582	73.3491
	78.7594	72.1842
	60.6146	63.6631
	48.3971	53.5663
	43.2669	48.082
	40.4357	44.6672
	45.7786	46.2824
	61.7284	59.6747
	75.6033	73.0327
	82.0159	75.5286
	82.9281	69.9059
	77.5151	62.0745
	68.3	57.8812
	69.6864	77.6866
	69.0257	98.4895
	60.0808	95.5408
	153.683	59.4904
	16.652	44.4724
	18.0584	42.5779
	18.2269	37.2921
	48.3466	22.0542
	50.1324	13.5994
	33.5265	14.5914
	30.8699	18.3845
	33.7793	25.9488
	33.3161	28.3612
	34.3685	30.0195
	39.959	30.4405
	54.8389	35.5079
	66.826	45.3674
	68.3569	50.8193
	60.0893	51.1627
	48.3401	50.2074
	47.4984	50.3311
	53.3351	48.8456
	77.8234	53.4713
	95.9501	69.3996
	117.148	69.9757
	148.8	64.9098
	0.0760124	55.5557
	16.5416	43.6735
	28.6568	38.1863
	20.8357	37.1161
	178.706	33.7405
	142.92	43.4628
	117.422	74.6386
	90.0336	73.9137
	70.3229	67.0951
	57.0268	59.0392
	47.4365	52.2301
	41.925	47.5994
	44.1714	48.7758
	59.9042	62.3074
	75.3407	76.8971
	75.4877	77.5071
	72.4266	68.5402
	71.844	61.0437
	77.4031	73.0263
	92.3043	103.223
	107.355	107.888
	102.075	77.3561
	36.0731	49.9263
	32.2574	45.8293
	34.8604	39.3697
	54.3176	17.6393
	37.2683	4.60574
	17.983	8.92592
	9.7637	13.208
	12.9887	17.4621
	22.8052	22.0796
	26.189	22.2236
	30.0235	20.6347
	41.0816	21.713
	67.7953	30.8357
	73.5386	46.6669
	68.4861	52.3137
	53.1966	50.3014
	56.4579	46.166
	71.9993	35.2535
	105.453	24.3425
	104.424	47.9255
	94.2143	58.2708
	74.9526	61.036
	49.0251	58.2281
	38.987	52.6852
	35.9041	47.0963
	25.4304	43.8775
	4.89405	39.3859
	152.582	44.905
	111.517	66.4217
	86.866	70.5123
	72.2778	67.305
	60.71	61.2268
	50.4294	54.8729
	43.8351	50.5789
	43.0891	51.4311
	51.9375	63.038
	56.5963	75.5886
	42.7882	67.6233
	47.4981	34.3499
	67.7445	153.144
	93.9608	132.693
	112.756	115.441
	117.165	133.579
	74.3583	89.6474
	51.408	57.9629
	47.3775	55.6505
	56.219	60.9369
	64.2013	69.8358
	55.1438	23.0825
	10.8602	15.3481
	1.1787	17.7063
	4.74247	16.1884
	9.32018	14.3862
	10.6514	11.9127
	12.7147	9.85479
	13.1101	9.55987
	5.80121	11.0108
	70.7959	24.6306
	50.3558	47.382
	35.8521	51.3173
	30.2791	48.2349
	118.927	29.6693
	106.432	36.2069
	73.3002	44.977
	63.2097	52.1762
	61.5113	56.9622
	58.8072	58.974
	49.9176	58.797
	41.9275	56.0359
	34.9919	52.1331
	25.0935	47.6475
	26.0744	49.4586
	85.7443	58.7591
	80.6566	64.3104
	71.3229	63.898
	60.2218	59.7716
	51.5598	55.4466
	46.5159	53.01
	44.5149	54.7416
	41.8177	62.4322
	28.3274	67.686
	23.1553	15.1052
	26.9238	0.875905
	30.6434	159.997
	92.1066	159.283
	146.295	157.247
	139.512	160.774
	54.5441	31.6349
	50.3301	47.3444
	56.0767	60.7126
	63.6188	71.8904
	68.3295	78.6517
	70.3743	70.7354
	67.581	44.2231
	27.2433	29.5506
	4.2765	21.9634
	178.209	12.1304
	176.641	4.36474
	176.572	1.26186
	178.559	0.129038
	173.608	177.567
	174.149	167.617
	13.839	87.2342
	3.84505	78.1076
	176.215	61.2604
	40.1278	47.1914
	58.85	44.6484
	57.6306	47.2421
	58.6857	49.7211
	62.2997	53.8646
	63.6239	58.838
	59.0398	61.8246
	49.977	59.8854
	42.7716	55.2566
	37.9846	51.7912
	43.4892	52.7869
	65.6215	56.4019
	73.4001	59.1072
	68.391	58.5252
	58.7146	55.8958
	51.2572	53.7256
	47.9544	53.273
	46.822	55.5054
	32.3905	56.4941
	11.3147	5.99268
	10.6804	177.808
	15.3152	177.018
	13.5241	170.194
	157.417	170.306
	173.371	175.368
	34.428	30.5973
	41.265	42.8511
	52.1274	58.6701
	61.6359	71.1077
	69.5656	78.5136
	73.1186	75.8386
	67.6602	57.3958
	57.949	41.6206
	48.9774	32.3456
	6.96783	18.3915
	178.908	6.88919
	171.254	176.384
	171.245	167.459
	175.455	157.444
	168.06	136.842
	176.543	111.823
	26.1134	73.8726
	40.6214	57.8971
	45.4425	50.4461
	50.6978	49.6461
	53.5283	49.7771
	56.8681	49.9404
	63.4312	51.4838
	67.6738	56.5255
	64.0403	60.6794
	54.2194	59.3918
	47.001	55.6452
	43.2347	53.6414
	47.5481	55.0931
	60.4618	57.4684
	68.0694	57.7763
	65.7175	55.0183
	58.0741	51.6711
	50.8629	49.9567
	48.3224	50.3109
	47.9563	53.2064
	21.4318	43.7669
	174.931	174.278
	177.104	172.442
	148.793	18.2413
	175.527	14.0084
	7.91371	19.6367
	31.3842	35.816
	36.5815	39.8316
	44.6112	51.8834
	55.6021	69.0909
	66.2867	77.5589
	68.6113	75.1487
	66.6481	65.9272
	62.8622	50.6938
	62.4282	42.3018
	29.788	31.1375
	12.097	18.9243
	179.77	174.208
	165.394	149.228
	163.674	138.77
	40.109	121.292
	59.5816	88.6027
	52.9094	65.692
	53.2379	57.6876
	48.9881	54.6195
	47.5776	53.3661
	48.3526	51.522
	52.7187	50.2063
	61.6012	50.2093
	68.7007	53.9247
	65.259	58.796
	57.5779	58.9629
	51.1978	56.5141
	49.201	55.8063
	54.1315	57.6101
	64.6556	59.7077
	70.7709	59.2997
	68.5214	54.2715
	61.7709	48.9175
	55.0686	47.7406
	51.7803	49.881
	48.2867	53.5236
	3.91761	26.642
	166.254	169.565
	164.167	168.795
	65.5867	46.2774
	38.8391	34.4965
	29.8661	32.0662
	27.9429	33.0063
	26.3688	31.2534
	29.5268	37.2857
	41.414	57.0328
	61.2264	76.1108
	65.7184	75.4614
	65.9976	71.1914
	67.0888	62.6136
	69.4256	54.6373
	69.3381	46.302
	28.7184	35.7435
	27.6182	9.35959
	139.598	133.952
	123.501	132.323
	83.1291	115.313
	56.553	68.9424
	56.1632	60.814
	53.8186	59.5118
	48.2916	56.3696
	44.3416	54.0492
	44.6468	52.7177
	49.5919	51.9547
	56.8152	51.737
	62.6241	53.7828
	63.2235	57.6563
	59.4309	59.0727
	54.6191	56.8279
	54.2803	56.571
	58.2543	58.0349
	68.9021	60.5675
	76.1311	61.8598
	74.1788	57.7525
	68.7999	50.9838
	62.6852	50.8796
	60.8414	56.0692
	61.8513	62.0234
	159.052	155.91
	157.161	165.386
	154.539	165.245
	63.6211	53.8856
	43.4995	42.4294
	27.8528	33.5415
	19.0356	26.2813
	16.1647	24.8354
	15.7103	25.6422
	21.8451	31.2402
	42.0412	58.1718
	62.227	76.3801
	70.5117	77.0776
	73.3321	70.9806
	75.1856	63.2274
	78.7903	55.277
	52.1801	49.6835
	42.2062	40.8161
	52.2044	128.221
	102.464	124.136
	89.0824	85.507
	62.3413	64.4236
	61.7159	64.4491
	59.6646	62.5891
	51.1979	58.3671
	43.6018	55.0075
	42.4721	53.6931
	46.519	53.3337
	50.4042	53.2124
	54.1737	54.0956
	55.7647	55.962
	54.6962	56.8084
	54.1817	54.897
	54.8206	53.267
	56.1691	53.8215
	61.7708	56.5808
	70.7443	62.5667
	76.4114	62.0224
	74.6241	58.8614
	70.7513	60.7964
	69.6182	65.3728
	79.8033	80.3972
	124.69	110.898
	137.569	160.248
	144.703	157.465
	11.9741	25.2804
	12.3641	26.2391
	18.5544	28.1824
	26.4395	39.2858
	39.6479	68.0327
	62.1636	75.3603
	74.1228	74.1347
	81.1503	71.9675
	85.9681	68.5074
	112.543	69.8026
	38.6846	56.2321
	43.6971	23.4037
	58.0441	33.9869
	57.7705	42.5502
	59.1423	54.2312
	63.8196	62.5861
	62.3402	64.3015
	55.631	60.9307
	47.4383	56.2224
	43.9126	53.5377
	44.3582	52.5915
	45.3623	52.2708
	46.8726	52.3555
	46.5452	53.2608
	47.8036	56.0226
	51.273	55.8294
	52.1865	49.5634
	46.0647	42.3386
	40.6311	43.1984
	67.1197	51.7214
	110.963	53.2988
	18.7133	34.1177
	17.6581	32.7748
	19.5899	32.1675
	20.5383	35.6137
	23.9272	54.1632
	36.3588	69.2414
	60.6008	73.476
	83.5628	77.6985
	91.5701	84.4953
	110.217	96.3939
	135.942	113.493
	47.0381	21.9452
	48.4824	32.8537
	42.7369	33.7407
	47.4025	40.2196
	57.5668	53.0232
	62.0077	61.911
	60.0351	61.4958
	54.1035	56.6293
	47.7402	52.7452
	43.5572	50.3011
	42.9756	49.2613
	41.8357	48.7034
	38.7033	52.856
	43.5805	61.6728
	51.9528	64.4034
	48.4751	50.8965
	35.024	36.4
	12.7048	35.3071
	171.737	39.337
	126.463	54.2823

## Sheet: Figure 4g
Figure 4g
	ROI1	ROI2
	0.430927	0.848028
	0.443822	0.852924
	0.452676	0.868411
	0.451185	0.880232
	0.365365	0.859349
	0.38574	0.792356
	0.405853	0.741417
	0.421178	0.713299
	0.42539	0.704301
	0.431319	0.700231
	0.440913	0.685064
	0.451154	0.671986
	0.462578	0.875421
	0.305733	0.860851
	0.333167	0.855312
	0.360401	0.85534
	0.382185	0.870727
	0.393615	0.884113
	0.405637	0.85798
	0.417856	0.789119
	0.427845	0.745225
	0.438707	0.727383
	0.448333	0.729462
	0.454997	0.733308
	0.457605	0.721623
	0.447295	0.701584
	0.244439	0.673443
	0.276241	0.637394
	0.308286	0.946807
	0.335703	0.915744
	0.355406	0.90018
	0.373802	0.883464
	0.389997	0.873553
	0.402099	0.869415
	0.414695	0.881705
	0.42626	0.887033
	0.434733	0.845248
	0.437493	0.774365
	0.428009	0.73852
	0.412114	0.729867
	0.388543	0.739249
	0.363805	0.74831
	0.346254	0.739639
	0.203666	0.718281
	0.237598	0.68104
	0.271323	0.632577
	0.302541	0.576003
	0.329552	0.522074
	0.355255	0.795892
	0.377265	0.838062
	0.393833	0.878079
	0.408238	0.920033
	0.420526	0.943423
	0.429328	0.944502
	0.429569	0.949221
	0.417176	0.929303
	0.398519	0.911922
	0.372838	0.896836
	0.347453	0.895004
	0.331366	0.884129
	0.32682	0.821581
	0.32655	0.74424
	0.3261	0.715468
	0.325266	0.714031
	0.185615	0.729994
	0.219259	0.744425
	0.254977	0.737753
	0.29076	0.712883
	0.324137	0.669014
	0.354214	0.616172
	0.379703	0.560813
	0.398675	0.516535
	0.413957	0.489548
	0.425485	0.50962
	0.432347	0.760312
	0.430588	0.743372
	0.416733	0.739428
	0.396043	0.773136
	0.36793	0.812855
	0.340753	0.856772
	0.324421	0.894412
	0.319816	0.920474
	0.319387	0.941197
	0.318426	0.947919
	0.316956	0.94717
	0.311665	0.932852
	0.305407	0.920181
	0.302671	0.895332
	0.311727	0.813895
	0.199375	0.728057
	0.23037	0.699703
	0.262982	0.700347
	0.297228	0.717633
	0.330369	0.732006
	0.359888	0.721245
	0.384562	0.69041
	0.402131	0.644982
	0.415372	0.591363
	0.423983	0.543174
	0.42767	0.51096
	0.423441	0.498261
	0.409352	0.532342
	0.39132	0.56411
	0.366299	0.585028
	0.341023	0.80998
	0.325396	0.798503
	0.322224	0.768737
	0.324963	0.727429
	0.326992	0.69741
	0.3281	0.71434
	0.325068	0.742306
	0.320362	0.777201
	0.31482	0.808498
	0.316798	0.82915
	0.323561	0.840998
	0.33468	0.866561
	0.352414	0.9015
	0.373961	0.930972
	0.22201	0.934916
	0.250529	0.9092
	0.280887	0.818387
	0.313588	0.724328
	0.346188	0.689295
	0.374677	0.687472
	0.397068	0.700566
	0.41186	0.707077
	0.420512	0.690158
	0.425223	0.654769
	0.426142	0.611974
	0.419799	0.562607
	0.407373	0.523122
	0.392603	0.503894
	0.371222	0.506392
	0.34853	0.552219
	0.335831	0.592451
	0.336398	0.618942
	0.34313	0.632018
	0.350712	0.843847
	0.356912	0.842055
	0.359785	0.848165
	0.357767	0.849221
	0.350082	0.823668
	0.345821	0.776393
	0.343832	0.717939
	0.34527	0.671457
	0.352977	0.671075
	0.36519	0.684313
	0.38391	0.707131
	0.401768	0.729526
	0.41789	0.743933
	0.430096	0.759477
	0.219298	0.802361
	0.245783	0.852662
	0.27346	0.89703
	0.303302	0.916846
	0.335133	0.907067
	0.367568	0.825054
	0.395697	0.730852
	0.416914	0.69047
	0.430437	0.682168
	0.436922	0.687192
	0.438585	0.685079
	0.436595	0.661335
	0.42808	0.623451
	0.415584	0.583949
	0.401097	0.538665
	0.378976	0.505568
	0.357126	0.497116
	0.34703	0.512467
	0.351269	0.565997
	0.36161	0.614066
	0.374004	0.647461
	0.384528	0.664194
	0.392309	0.659088
	0.393069	0.816993
	0.386126	0.844746
	0.378768	0.868335
	0.370912	0.884112
	0.364937	0.884023
	0.366496	0.876598
	0.37073	0.84806
	0.37794	0.799351
	0.383774	0.739894
	0.388969	0.674097
	0.389765	0.620107
	0.390347	0.609513
	0.393898	0.615476
	0.404991	0.632251
	0.423689	0.651498
	0.443191	0.666242
	0.474248	0.687004
	0.504617	0.742558
	0.539167	0.80357
	0.583292	0.858
	0.62842	0.892511
	0.672457	0.907316
	0.717557	0.843172
	0.2371	0.753423
	0.263783	0.708756
	0.291439	0.694093
	0.320832	0.689821
	0.351949	0.675384
	0.383567	0.640417
	0.410938	0.595029
	0.432953	0.555886
	0.447897	0.513161
	0.456535	0.485465
	0.459717	0.487592
	0.457551	0.513638
	0.446018	0.572411
	0.428892	0.625759
	0.408357	0.667062
	0.380942	0.687939
	0.35554	0.68418
	0.343306	0.664553
	0.346908	0.81734
	0.357359	0.849675
	0.371499	0.884832
	0.384752	0.913308
	0.395331	0.921418
	0.399067	0.891305
	0.394114	0.855386
	0.386885	0.807378
	0.376504	0.748952
	0.367149	0.686664
	0.364807	0.621548
	0.364101	0.567669
	0.363558	0.55064
	0.361634	0.550868
	0.359886	0.56396
	0.353178	0.579615
	0.346706	0.593066
	0.342161	0.615474
	0.344984	0.677403
	0.357077	0.746435
	0.371199	0.809574
	0.397804	0.85844
	0.424268	0.900458
	0.455763	0.869808
	0.496961	0.790428
	0.543448	0.74218
	0.590373	0.72109
	0.638008	0.704824
	0.68985	0.673978
	0.250445	0.62501
	0.276791	0.570112
	0.303668	0.52897
	0.331034	0.48784
	0.358499	0.466457
	0.385889	0.479403
	0.411029	0.513839
	0.433319	0.575099
	0.45007	0.631197
	0.461346	0.680205
	0.46727	0.705147
	0.466308	0.704884
	0.452953	0.690344
	0.429829	0.660478
	0.402974	0.818314
	0.370378	0.842112
	0.341346	0.878334
	0.328299	0.915415
	0.333187	0.935454
	0.345276	0.914844
	0.362711	0.858527
	0.378931	0.810954
	0.391333	0.760104
	0.397359	0.699559
	0.395033	0.639899
	0.389395	0.578458
	0.37912	0.527752
	0.36864	0.506599
	0.363773	0.500436
	0.36088	0.508245
	0.356575	0.518828
	0.34801	0.527608
	0.337498	0.546023
	0.323739	0.606646
	0.311301	0.679307
	0.301908	0.749972
	0.298684	0.809877
	0.304171	0.86932
	0.312746	0.884853
	0.333374	0.826408
	0.356061	0.77844
	0.385078	0.749491
	0.423372	0.719655
	0.46786	0.672713
	0.516307	0.611116
	0.565467	0.547835
	0.61485	0.503885
	0.653126	0.464624
	0.256695	0.450076
	0.280563	0.471712
	0.304197	0.512719
	0.327053	0.574699
	0.350265	0.634085
	0.373078	0.68739
	0.394613	0.716229
	0.414364	0.718613
	0.42885	0.707885
	0.438287	0.680954
	0.444332	0.640313
	0.444238	0.813295
	0.430086	0.829133
	0.405679	0.855305
	0.377523	0.889362
	0.34588	0.919417
	0.317882	0.926681
	0.306327	0.895101
	0.313334	0.83867
	0.328108	0.796921
	0.347695	0.752396
	0.368008	0.696099
	0.382954	0.642248
	0.39134	0.583036
	0.39313	0.534204
	0.390222	0.509547
	0.380903	0.497712
	0.370231	0.498499
	0.363488	0.500607
	0.358636	0.50037
	0.35223	0.509061
	0.339311	0.557156
	0.323188	0.624079
	0.306874	0.697264
	0.291704	0.761008
	0.2795	0.823402
	0.271999	0.864286
	0.269227	0.838203
	0.271906	0.796946
	0.287558	0.761871
	0.307186	0.721592
	0.333749	0.664721
	0.367925	0.596088
	0.409907	0.529443
	0.45837	0.482461
	0.506751	0.445869
	0.55034	0.436949
	0.585106	0.464493
	0.615559	0.50898
	0.63792	0.571229
	0.654998	0.632628
	0.670558	0.688995
	0.678116	0.719682
	0.257818	0.722135
	0.276859	0.715291
	0.295335	0.693618
	0.313706	0.65578
	0.332681	0.612534
	0.351389	0.802621
	0.369842	0.809948
	0.386653	0.829756
	0.398102	0.858755
	0.403653	0.888964
	0.406431	0.908455
	0.405349	0.910696
	0.391865	0.881712
	0.369804	0.834515
	0.345051	0.798788
	0.317083	0.757019
	0.291906	0.70067
	0.282763	0.648093
	0.292179	0.586787
	0.310688	0.537362
	0.332278	0.508073
	0.35503	0.49115
	0.373992	0.484184
	0.387086	0.477219
	0.394097	0.467076
	0.395925	0.466673
	0.389267	0.500794
	0.379891	0.561497
	0.372472	0.634854
	0.365855	0.701474
	0.357158	0.767507
	0.339816	0.822043
	0.31979	0.820128
	0.301948	0.788222
	0.286208	0.753302
	0.2721	0.709459
	0.261194	0.650626
	0.252648	0.58022
	0.248254	0.511494
	0.257704	0.462031
	0.273092	0.428301
	0.295938	0.424052
	0.325426	0.456194
	0.364219	0.502282
	0.409862	0.56432
	0.454404	0.62713
	0.492326	0.685256
	0.521442	0.715694
	0.547681	0.719078
	0.569666	0.71634
	0.588176	0.701502
	0.607664	0.67132
	0.621078	0.633759
	0.254562	0.611197
	0.269023	0.813852
	0.283411	0.815187
	0.298095	0.827303
	0.313732	0.847488
	0.329342	0.872267
	0.344591	0.889038
	0.358737	0.893894
	0.367284	0.888443
	0.369502	0.868437
	0.370131	0.836398
	0.368825	0.804971
	0.357689	0.761607
	0.338651	0.705359
	0.317535	0.649879
	0.292223	0.586048
	0.269542	0.536792
	0.261694	0.506391
	0.270091	0.487314
	0.290086	0.474123
	0.311664	0.458743
	0.334462	0.441766
	0.353806	0.434253
	0.367863	0.457275
	0.376095	0.510565
	0.378865	0.582312
	0.37517	0.657066
	0.368836	0.732689
	0.362873	0.793139
	0.355812	0.800238
	0.345023	0.768416
	0.326029	0.727799
	0.305027	0.68113
	0.287654	0.622296
	0.272813	0.550298
	0.258417	0.479252
	0.24641	0.429824
	0.236974	0.399505
	0.232086	0.400009
	0.237202	0.437058
	0.245852	0.487875
	0.260537	0.550155
	0.282843	0.614042
	0.316082	0.672089
	0.355903	0.702292
	0.394401	0.709638
	0.426223	0.714224
	0.449324	0.708885
	0.47146	0.690049
	0.491073	0.661273
	0.507165	0.646035
	0.525838	0.651392
	0.542484	0.826832
	0.546896	0.836236
	0.538753	0.842215
	0.526418	0.856036
	0.505604	0.872558
	0.259497	0.884615
	0.269965	0.879745
	0.281354	0.867244
	0.292654	0.857631
	0.306118	0.851302
	0.318831	0.837537
	0.330371	0.813346
	0.34022	0.773212
	0.344655	0.718673
	0.345208	0.660182
	0.345045	0.59262
	0.343955	0.543614
	0.334347	0.513811
	0.318327	0.497227
	0.300831	0.485301
	0.278647	0.463829
	0.25769	0.440039
	0.248539	0.426093
	0.254215	0.439696
	0.27097	0.486077
	0.289809	0.558433
	0.31013	0.642705
	0.32715	0.727977
	0.33968	0.788908
	0.347426	0.789383
	0.351787	0.749914
	0.350579	0.700472
	0.346915	0.645371
	0.342419	0.579562
	0.335257	0.50426
	0.324638	0.435385
	0.305904	0.389547
	0.285742	0.363534
	0.270064	0.369164
	0.256332	0.410932
	0.242303	0.466708
	0.230383	0.531209
	0.221291	0.594337
	0.216614	0.647853
	0.219643	0.680112
	0.222158	0.693024
	0.228476	0.704095
	0.242755	0.707881
	0.268763	0.69999
	0.302558	0.682656
	0.334879	0.675601
	0.360573	0.684376
	0.378067	0.834764
	0.39444	0.859781
	0.409268	0.874225
	0.420022	0.880536
	0.433521	0.88842
	0.448025	0.893406
	0.454596	0.887873
	0.45074	0.862592
	0.441521	0.841052
	0.420726	0.834964
	0.272251	0.84134
	0.280695	0.843435
	0.290331	0.827133
	0.300975	0.792875
	0.312242	0.743567
	0.321092	0.685842
	0.329446	0.620085
	0.334632	0.573497
	0.334379	0.545947
	0.331447	0.533053
	0.33006	0.523431
	0.329661	0.498021
	0.321937	0.464121
	0.308726	0.440474
	0.29348	0.446121
	0.272983	0.486739
	0.251586	0.560429
	0.240574	0.655732
	0.242176	0.754237
	0.255064	0.818603
	0.27039	0.811169
	0.287221	0.755923
	0.301891	0.690778
	0.312906	0.621825
	0.319116	0.543657
	0.323664	0.461449
	0.324206	0.390711
	0.322692	0.344873
	0.319918	0.322574
	0.3139	0.332716
	0.303469	0.37876
	0.286089	0.43687
	0.268114	0.496324
	0.255023	0.556075
	0.243414	0.60669
	0.22982	0.642646
	0.217934	0.662238
	0.208872	0.679874
	0.203496	0.689912
	0.205108	0.691971
	0.204621	0.688698
	0.205246	0.691551
	0.212925	0.704176
	0.232782	0.797797
	0.262166	0.842965
	0.289579	0.883042
	0.310919	0.908911
	0.325311	0.921416
	0.336761	0.919269
	0.345095	0.907635
	0.350179	0.88824
	0.358424	0.858536
	0.366207	0.838178
	0.36917	0.838414
	0.365127	0.853151
	0.354413	0.866876
	0.331895	0.85356
	0.313608	0.819616
	0.31347	0.773083
	0.328227	0.724756
	0.343921	0.66858
	0.358965	0.625664
	0.305706	0.601157
	0.312273	0.591525
	0.319869	0.581263
	0.327382	0.553224
	0.331776	0.514027
	0.336559	0.483608
	0.337836	0.482539
	0.334305	0.520468
	0.328783	0.592854
	0.326783	0.696977
	0.327024	0.802049
	0.320585	0.871375
	0.308419	0.850314
	0.294499	0.773587
	0.274905	0.6906
	0.254993	0.606878
	0.243289	0.518411
	0.242151	0.429747
	0.251672	0.352866
	0.263449	0.302847
	0.276423	0.283391
	0.289181	0.297807
	0.298352	0.340536
	0.301774	0.391036
	0.303984	0.443016
	0.304455	0.497049
	0.303032	0.544748
	0.301434	0.584033
	0.296436	0.608853
	0.285741	0.631101
	0.269554	0.645136
	0.254484	0.658342
	0.243911	0.672384
	0.233663	0.689265
	0.219777	0.708372
	0.207197	0.722781
	0.197708	0.727275
	0.191926	0.774249
	0.191466	0.823841
	0.189451	0.875932
	0.186989	0.915955
	0.190457	0.945788
	0.205391	0.937654
	0.230008	0.911885
	0.252765	0.887415
	0.270796	0.863925
	0.283331	0.848697
	0.291617	0.85363
	0.295686	0.870159
	0.29747	0.886428
	0.301825	0.871242
	0.306456	0.835528
	0.305544	0.795949
	0.297887	0.764281
	0.283887	0.72683
	0.259162	0.69543
	0.240771	0.680346
	0.240098	0.676331
	0.25251	0.666567
	0.266781	0.636333
	0.282223	0.593315
	0.340563	0.557487
	0.345437	0.549084
	0.348574	0.583726
	0.34886	0.650001
	0.348766	0.745924
	0.34583	0.846786
	0.339531	0.91552
	0.333403	0.873871
	0.330909	0.780448
	0.329773	0.684105
	0.323258	0.588815
	0.312594	0.493379
	0.299926	0.399897
	0.281397	0.319578
	0.2623	0.266965
	0.250572	0.24834
	0.248532	0.261143
	0.257052	0.296514
	0.267258	0.338623
	0.277724	0.383185
	0.288126	0.428736
	0.29521	0.472353
	0.296619	0.512016
	0.297295	0.539102
	0.297134	0.563091
	0.295703	0.580018
	0.294292	0.600098
	0.288434	0.629791
	0.27742	0.666486
	0.262298	0.697265
	0.249364	0.714718
	0.240563	0.656355
	0.230865	0.693788
	0.216285	0.742203
	0.202692	0.794347
	0.192435	0.852427
	0.185075	0.89732
	0.181412	0.933665
	0.175918	0.923705
	0.169909	0.892749
	0.169886	0.870323
	0.180194	0.859334
	0.199311	0.853188
	0.217154	0.860328
	0.231599	0.867295
	0.243045	0.870237
	0.251372	0.851877
	0.257406	0.823206
	0.260595	0.794147
	0.264349	0.776059
	0.267509	0.759253
	0.264937	0.746741
	0.256477	0.748984
	0.242254	0.757539
	0.2204	0.754667
	0.204528	0.723974
	0.203869	0.677605
	0.214051	0.636346
	0.225469	0.619292
	0.23809	0.6494
	0.382095	0.706782
	0.386008	0.794132
	0.386067	0.886237
	0.381936	0.93706
	0.377028	0.870063
	0.36826	0.770723
	0.358161	0.668363
	0.34951	0.568004
	0.346019	0.469526
	0.344174	0.375594
	0.336281	0.295525
	0.32426	0.238934
	0.310724	0.22064
	0.290792	0.228003
	0.270665	0.254858
	0.258896	0.28746
	0.25663	0.322907
	0.263316	0.360663
	0.271555	0.399697
	0.279973	0.43712
	0.28808	0.465113
	0.292761	0.4906
	0.29287	0.508999
	0.292412	0.533252
	0.293273	0.575388
	0.293115	0.628318
	0.291404	0.669222
	0.283957	0.689977
	0.272292	0.594202
	0.257325	0.628228
	0.24545	0.666033
	0.238274	0.716647
	0.23004	0.770799
	0.215732	0.831691
	0.201417	0.877556
	0.189886	0.915233
	0.182424	0.905574
	0.175335	0.870654
	0.165486	0.848929
	0.156147	0.848407
	0.153026	0.848749
	0.158879	0.852541
	0.172632	0.840919
	0.185995	0.828446
	0.196947	0.810223
	0.206283	0.791398
	0.214975	0.777115
	0.222689	0.767356
	0.227727	0.76371
	0.231595	0.769586
	0.233871	0.792655
	0.232137	0.823622
	0.2265	0.83986
	0.217604	0.816905
	0.202706	0.768022
	0.191926	0.72055
	0.191987	0.692427
	0.199516	0.712278
	0.207942	0.760092
	0.217099	0.837989
	0.226851	0.9185
	0.426314	0.940942
	0.43197	0.863694
	0.434258	0.766332
	0.430662	0.663886
	0.42397	0.564552
	0.411347	0.467667
	0.397707	0.374038
	0.385877	0.293719
	0.37816	0.2323
	0.374076	0.209767
	0.366536	0.209676
	0.354593	0.226461
	0.339774	0.247838
	0.315605	0.271185
	0.290622	0.300338
	0.272381	0.334568
	0.262775	0.36674
	0.263068	0.392495
	0.265317	0.416793
	0.269613	0.435897
	0.275416	0.464461
	0.278654	0.51656
	0.278228	0.580075
	0.277493	0.626735
	0.279554	0.649943
	0.281274	0.656459
	0.280103	0.52514
	0.27312	0.580712
	0.262796	0.612739
	0.250445	0.649115
	0.242152	0.69977
	0.238702	0.75547
	0.233278	0.819783
	0.219515	0.871519
	0.204396	0.916073
	0.19164	0.91471
	0.183693	0.876527
	0.173063	0.851617
	0.158403	0.852864
	0.145281	0.8533
	0.139702	0.848005
	0.14233	0.819621
	0.151683	0.793991
	0.160995	0.771908
	0.168718	0.756267
	0.175725	0.750523
	0.183178	0.744172
	0.190971	0.743985
	0.197023	0.758746
	0.201388	0.792245
	0.20471	0.840173
	0.206392	0.885463
	0.207022	0.892655
	0.206154	0.849821
	0.20009	0.795518
	0.196525	0.75827
	0.199051	0.76873
	0.205732	0.806608
	0.212001	0.874256
	0.219016	0.945548
	0.225043	0.948018
	0.231442	0.868925
	0.48993	0.776139
	0.487033	0.679849
	0.480337	0.584513
	0.465253	0.488534
	0.446132	0.395402
	0.429482	0.311319
	0.417328	0.245366
	0.409672	0.217078
	0.400253	0.208455
	0.38808	0.213144
	0.373485	0.221199
	0.346521	0.231281
	0.317374	0.250423
	0.291126	0.276457
	0.27223	0.300603
	0.26253	0.323075
	0.255442	0.346518
	0.253204	0.366769
	0.253654	0.398478
	0.253923	0.455953
	0.252506	0.524075
	0.251115	0.573672
	0.253286	0.597281
	0.255426	0.604041
	0.255611	0.605797
	0.25003	0.604566
	0.243566	0.459472
	0.237097	0.516092
	0.234643	0.567106
	0.236226	0.599475
	0.234205	0.632464
	0.223913	0.680932
	0.210357	0.735553
	0.19737	0.801068
	0.187998	0.857257
	0.174149	0.90524
	0.155031	0.914522
	0.138152	0.879705
	0.130596	0.851638
	0.13112	0.84966
	0.137429	0.847928
	0.143587	0.836773
	0.148188	0.802993
	0.152539	0.77073
	0.157958	0.749587
	0.164348	0.7359
	0.169077	0.732895
	0.172203	0.725906
	0.177175	0.723742
	0.182758	0.734544
	0.18939	0.765411
	0.19605	0.811029
	0.198733	0.85818
	0.202482	0.890624
	0.209596	0.874179
	0.217886	0.828953
	0.223768	0.789488
	0.230428	0.79373
	0.235264	0.819935
	0.237883	0.874228
	0.537717	0.937329
	0.534478	0.977984
	0.526574	0.910867
	0.510233	0.828217
	0.488508	0.737486
	0.468034	0.643715
	0.454253	0.546927
	0.445964	0.44971
	0.437073	0.359878
	0.426601	0.287138
	0.413096	0.252369
	0.388297	0.233971
	0.35793	0.224881
	0.327888	0.218799
	0.30318	0.217335
	0.285874	0.225183
	0.269007	0.237491
	0.25915	0.25017
	0.253771	0.268366
	0.249632	0.289704
	0.243867	0.309605
	0.23876	0.343
	0.237439	0.402168
	0.235816	0.470779
	0.232091	0.519879
	0.224059	0.542878
	0.220289	0.551206
	0.219155	0.556147
	0.222446	0.558825
	0.228503	0.562373
	0.229528	0.567814
	0.222878	0.415938
	0.211441	0.464458
	0.199775	0.509957
	0.190293	0.548945
	0.174644	0.57306
	0.154224	0.600603
	0.136775	0.645184
	0.129579	0.697816
	0.129411	0.763099
	0.133719	0.822671
	0.137899	0.875914
	0.140327	0.901741
	0.142245	0.880232
	0.14568	0.853588
	0.150781	0.845546
	0.154089	0.839336
	0.15587	0.825947
	0.160203	0.795462
	0.1682	0.767013
	0.179183	0.748552
	0.191018	0.733426
	0.200177	0.729884
	0.210213	0.721687
	0.221417	0.71403
	0.230243	0.716092
	0.236451	0.736504
	0.243072	0.773239
	0.247085	0.813847
	0.249593	0.84641
	0.480903	0.845083
	0.476209	0.817251
	0.471451	0.787703
	0.464332	0.789776
	0.442145	0.802501
	0.414948	0.83921
	0.388935	0.886518
	0.367511	0.933453
	0.348404	0.940253
	0.327979	0.887917
	0.313866	0.806753
	0.304072	0.715739
	0.293251	0.620348
	0.279882	0.522584
	0.266797	0.429164
	0.258864	0.348268
	0.250625	0.305718
	0.241263	0.274845
	0.227296	0.25106
	0.219239	0.233452
	0.216568	0.220897
	0.221918	0.217152
	0.229019	0.214317
	0.229727	0.217861
	0.224123	0.23212
	0.214552	0.250175
	0.205419	0.268643
	0.197937	0.300272
	0.183197	0.357537
	0.164914	0.423423
	0.149254	0.469467
	0.143789	0.490497
	0.143365	0.498625
	0.146105	0.505903
	0.14858	0.511306
	0.148806	0.517179
	0.149301	0.523559
	0.151261	0.397572
	0.155498	0.425351
	0.158918	0.46538
	0.16034	0.498261
	0.16324	0.526286
	0.169089	0.541225
	0.181628	0.560558
	0.196523	0.601135
	0.210845	0.654
	0.22583	0.721849
	0.238146	0.78664
	0.246385	0.846112
	0.251351	0.886724
	0.257272	0.880027
	0.262188	0.857476
	0.266754	0.848442
	0.275915	0.837508
	0.288813	0.822146
	0.516401	0.79759
	0.514689	0.774846
	0.512731	0.761266
	0.496763	0.746461
	0.47537	0.739882
	0.456448	0.731351
	0.440539	0.718881
	0.422267	0.711898
	0.398089	0.721766
	0.380658	0.747468
	0.369148	0.776128
	0.355914	0.798831
	0.33734	0.79703
	0.318835	0.776857
	0.303811	0.75359
	0.288269	0.756611
	0.271669	0.761127
	0.251415	0.784886
	0.238368	0.823522
	0.233842	0.867643
	0.241383	0.904471
	0.25316	0.914353
	0.258602	0.867331
	0.257276	0.786902
	0.252257	0.696273
	0.247011	0.599973
	0.240964	0.505455
	0.228673	0.420426
	0.213158	0.369971
	0.197103	0.327375
	0.191091	0.293532
	0.188923	0.265737
	0.187841	0.241958
	0.184863	0.223828
	0.178144	0.2077
	0.171648	0.203683
	0.167903	0.214382
	0.168486	0.228343
	0.170638	0.243153
	0.172908	0.2704
	0.174682	0.322637
	0.178679	0.382217
	0.191963	0.42345
	0.209034	0.440084
	0.226712	0.447314
	0.243535	0.456775
	0.255933	0.464586
	0.263078	0.472853
	0.266838	0.481914
	0.274461	0.501225
	0.282874	0.419332
	0.290743	0.41551
	0.300359	0.431556
	0.314357	0.458621
	0.286489	0.477475
	0.302779	0.493266
	0.32184	0.499161
	0.333929	0.512251
	0.337672	0.549213
	0.335595	0.602143
	0.332837	0.672645
	0.327953	0.743026
	0.314327	0.809751
	0.296343	0.863437
	0.27702	0.870703
	0.26535	0.851695
	0.255161	0.836713
	0.245165	0.819293
	0.231833	0.804292
	0.214411	0.789823
	0.197939	0.783671
	0.187249	0.786957
	0.183319	0.788449
	0.182568	0.794345
	0.183876	0.790787
	0.185683	0.777578
	0.191618	0.760984
	0.207167	0.758189
	0.225929	0.770969
	0.246336	0.784285
	0.265313	0.784733
	0.277103	0.764222
	0.281519	0.736412
	0.283715	0.71106
	0.293831	0.710602
	0.305978	0.711923
	0.316566	0.728594
	0.327392	0.760198
	0.341701	0.798691
	0.355414	0.8387
	0.38158	0.878248
	0.406971	0.893796
	0.424561	0.845895
	0.43205	0.76527
	0.433659	0.671347
	0.435103	0.577148
	0.432076	0.491696
	0.416937	0.438085
	0.39493	0.388184
	0.369274	0.346808
	0.348337	0.309737
	0.328265	0.273949
	0.308458	0.242084
	0.285597	0.213671
	0.258647	0.203206
	0.233288	0.211375
	0.215557	0.220026
	0.204189	0.229234
	0.197707	0.250888
	0.194804	0.298705
	0.195273	0.351743
	0.203345	0.387058
	0.222432	0.400185
	0.243847	0.406626
	0.267119	0.419125
	0.288847	0.428002
	0.300978	0.438912
	0.303407	0.452244
	0.302918	0.475296
	0.313513	0.464357
	0.328826	0.437429
	0.341631	0.424623
	0.353708	0.430664
	0.36821	0.445385
	0.490169	0.45093
	0.514833	0.45536
	0.52836	0.453194
	0.535119	0.460208
	0.5369	0.49378
	0.532862	0.546531
	0.517635	0.61657
	0.493367	0.689729
	0.461897	0.761541
	0.431054	0.82292
	0.400218	0.841763
	0.370375	0.83006
	0.338822	0.811597
	0.303584	0.789563
	0.270317	0.775
	0.245257	0.768298
	0.224803	0.778443
	0.212556	0.797687
	0.205718	0.818001
	0.202983	0.837433
	0.211203	0.832864
	0.232833	0.809316
	0.257969	0.785254
	0.285399	0.775514
	0.310378	0.773681
	0.323535	0.772257
	0.324726	0.752917
	0.321866	0.719064
	0.331079	0.686723
	0.346853	0.660747
	0.360187	0.655515
	0.37226	0.653846
	0.386664	0.666583
	0.592697	0.694679
	0.613416	0.730535
	0.625218	0.768198
	0.629039	0.812434
	0.626255	0.866944
	0.612432	0.879118
	0.587635	0.82577
	0.552446	0.738654
	0.512415	0.646358
	0.471256	0.561146
	0.431273	0.504889
	0.391395	0.450553
	0.34808	0.401559
	0.3066	0.356032
	0.273257	0.308721
	0.246063	0.264403
	0.23012	0.225102
	0.21929	0.209954
	0.212242	0.214116
	0.217928	0.217614
	0.240524	0.222643
	0.269449	0.240495
	0.301453	0.282478
	0.329254	0.328025
	0.342724	0.355345
	0.344316	0.36631
	0.341558	0.374088
	0.35053	0.38665
	0.366764	0.395547
	0.380129	0.40984
	0.391608	0.426559
	0.404052	0.454795
	0.414687	0.533762
	0.601955	0.484064
	0.552773	0.449551
	0.504285	0.428523
	0.455576	0.425714
	0.403825	0.430725
	0.354921	0.426531
	0.313085	0.421806
	0.279541	0.414106
	0.25903	0.416692
	0.242468	0.445681
	0.228928	0.494688
	0.230827	0.561697
	0.253824	0.632407
	0.287681	0.7054
	0.325247	0.772933
	0.355243	0.802516
	0.368608	0.8004
	0.369084	0.785588
	0.366586	0.76463
	0.376192	0.751257
	0.393446	0.74749
	0.407424	0.766888
	0.418568	0.793913
	0.42968	0.825399
	0.435797	0.854876
	0.432941	0.845407
	0.705041	0.812184
	0.650549	0.784155
	0.594466	0.77114
	0.534979	0.763906
	0.4734	0.750857
	0.414775	0.717633
	0.362471	0.674786
	0.320016	0.639695
	0.29106	0.613457
	0.268299	0.605062
	0.253003	0.601481
	0.25426	0.610218
	0.277342	0.637047
	0.312931	0.669716
	0.354729	0.703142
	0.387521	0.746026
	0.402281	0.811743
	0.403602	0.867416
	0.401348	0.86686
	0.411384	0.798419
	0.4296	0.710357
	0.443787	0.624143
	0.454414	0.568813
	0.461716	0.513506
	0.461682	0.456029
	0.453418	0.400733
	0.797956	0.343624
	0.740985	0.288468
	0.679606	0.240084
	0.612757	0.22123
	0.542138	0.220042
	0.473384	0.218709
	0.411904	0.219362
	0.361308	0.233624
	0.327262	0.27313
	0.302306	0.311042
	0.286206	0.332446
	0.286501	0.343509
	0.308379	0.351893
	0.343325	0.363489
	0.385068	0.373569
	0.418305	0.389443
	0.43433	0.407709
	0.43905	0.442224
	0.441684	0.617602
	0.454817	0.570567
	0.474843	0.521909
	0.488892	0.482232
	0.495946	0.453669
	0.499381	0.442277
	0.496517	0.4387
	0.486418	0.428974
	0.808854	0.421107
	0.746149	0.412837
	0.675851	0.41347
	0.603156	0.436441
	0.53099	0.478509
	0.465432	0.537279
	0.412019	0.598049
	0.378108	0.663302
	0.354111	0.730834
	0.338556	0.765879
	0.336981	0.768314
	0.355239	0.754621
	0.384988	0.733496
	0.422538	0.72105
	0.451876	0.720776
	0.465616	0.744935
	0.471167	0.773331
	0.478379	0.807158
	0.495765	0.835304
	0.518464	0.821836
	0.532018	0.788114
	0.538095	0.7611
	0.540625	0.744569
	0.537229	0.734516
	0.528296	0.718693
	0.717209	0.680748
	0.64928	0.6361
	0.580318	0.601389
	0.51501	0.57659
	0.459576	0.567927
	0.428654	0.564265
	0.407764	0.572281
	0.39443	0.594786
	0.391561	0.622501
	0.405139	0.649109
	0.428497	0.687942
	0.45967	0.757272
	0.482916	0.82816
	0.491565	0.869841
	0.495748	0.835575
	0.506658	0.755749
	0.530237	0.673321
	0.557273	0.62165
	0.571052	0.567718
	0.577351	0.506504
	0.580019	0.442002
	0.578208	0.375726
	0.574234	0.310588
	0.458743	0.255206
	0.450191	0.231554
	0.448242	0.22583
	0.458976	0.2204
	0.477029	0.217094
	0.5018	0.230783
	0.518973	0.266034
	0.522598	0.298649
	0.525581	0.316518
	0.537841	0.324458
	0.563922	0.333409
	0.593162	0.345657
	0.607101	0.3557
	0.613606	0.369361
	0.50205	0.388886
	0.502432	0.42837
	0.504303	0.486185
	0.514513	0.698971
	0.529248	0.65654
	0.551315	0.612378
	0.565744	0.566762
	0.567114	0.526446
	0.571014	0.494968
	0.583176	0.479872
	0.607288	0.47447
	0.633922	0.465986
	0.646122	0.460319
		0.452692
		0.452023
		0.47195
		0.506518
		0.553212
		0.601162
		0.653601
		0.710828
		0.741139
		0.738936
		0.720531
		0.695434
		0.682036
		0.684578
		0.711139
		0.736399
		0.763344
		0.783618
		0.771867
		0.744718
		0.720923
		0.704308
		0.697126
		0.69063
		0.66514
		0.629262
		0.601382
		0.583306
		0.579664
		0.580205
		0.586997
		0.602378
		0.6214
		0.639144
		0.670622
		0.73488
		0.802489
		0.851707
		0.840428
		0.776947
		0.704914
		0.661047
		0.611633
		0.549794
		0.477078
		0.402598
		0.32846
		0.26664
		0.235854
		0.223658
		0.21393
		0.210683
		0.223126
		0.253267
		0.281616
		0.295889
		0.302899
		0.31293
		0.326185
		0.335759
		0.347205
		0.368904
		0.413615
		0.477482
		0.780272
		0.746127
		0.708547
		0.667053
		0.622029
		0.57865
		0.542984
		0.524739
		0.520131
		0.512424
		0.508498
		0.500446
		0.497883
		0.514832
		0.542059
		0.576598
		0.61179
		0.650819
		0.69611
		0.719827
		0.714023
		0.68782
		0.658304
		0.640688
		0.642043
		0.666771
		0.684847
		0.698984
		0.706362
		0.697764
		0.679197
		0.660861
		0.6475
		0.644531
		0.649333
		0.640637
		0.62594
		0.615663
		0.612051
		0.61916
		0.625964
		0.635587
		0.647414
		0.661005
		0.673347
		0.696958
		0.750055
		0.804478
		0.841699
		0.831063
		0.78197
		0.723625
		0.687539
		0.641949
		0.581014
		0.506826
		0.426238
		0.345614
		0.277347
		0.237249
		0.216893
		0.204623
		0.200413
		0.20972
		0.233055
		0.253268
		0.26422
		0.271224
		0.282709
		0.297019
		0.305983
		0.317689
		0.342263
		0.391332
		0.460867
		0.822859
		0.79654
		0.766345
		0.730676
		0.687587
		0.640907
		0.599729
		0.577668
		0.57254
		0.564735
		0.558146
		0.545495
		0.539427
		0.552365
		0.572932
		0.597643
		0.621513
		0.64705
		0.68085
		0.70087
		0.693884
		0.661609
		0.62496
		0.600697
		0.595341
		0.612005
		0.61852
		0.620202
		0.615625
		0.603524
		0.58737
		0.572414
		0.561973
		0.562726
		0.57625
		0.581424
		0.585899
		0.597482
		0.611956
		0.632379
		0.651361
		0.66999
		0.688354
		0.704698
		0.717832
		0.73571
		0.780485
		0.82382
		0.852581
		0.84011
		0.798489
		0.749311
		0.715131
		0.670533
		0.608776
		0.532773
		0.447998
		0.363113
		0.2858
		0.237081
		0.20913
		0.192675
		0.187996
		0.195702
		0.212434
		0.225524
		0.232068
		0.237897
		0.248748
		0.26349
		0.27277
		0.287498
		0.316052
		0.367495
		0.439335
		0.86702
		0.846866
		0.824331
		0.796106
		0.755811
		0.706142
		0.660387
		0.635329
		0.627208
		0.6169
		0.604906
		0.587845
		0.576363
		0.582811
		0.596566
		0.610798
		0.623815
		0.636212
		0.658975
		0.675849
		0.668969
		0.635074
		0.592576
		0.558804
		0.542934
		0.544652
		0.53709
		0.530658
		0.519781
		0.50195
		0.484442
		0.470517
		0.462515
		0.467327
		0.487041
		0.503533
		0.52373
		0.552442
		0.584378
		0.619394
		0.651663
		0.682257
		0.709068
		0.731933
		0.749076
		0.765026
		0.805243
		0.843352
		0.869882
		0.861161
		0.826943
		0.784166
		0.748128
		0.703039
		0.638975
		0.559901
		0.470391
		0.3796
		0.292479
		0.235635
		0.201497
		0.181681
		0.17575
		0.180568
		0.192525
		0.198923
		0.201272
		0.204103
		0.212137
		0.226362
		0.2371
		0.255752
		0.286453
		0.337642
		0.407928
		0.480289
		0.913793
		0.902162
		0.89033
		0.871013
		0.834576
		0.781712
		0.730963
		0.703573
		0.692408
		0.676975
		0.656733
		0.629939
		0.609426
		0.605924
		0.609555
		0.610983
		0.61096
		0.611247
		0.623761
		0.636277
		0.629465
		0.597572
		0.552971
		0.511006
		0.483758
		0.47576
		0.458953
		0.447325
		0.432817
		0.410927
		0.391339
		0.376257
		0.36834
		0.374412
		0.398475
		0.425231
		0.458424
		0.500435
		0.54516
		0.594535
		0.640284
		0.679999
		0.715488
		0.748519
		0.774421
		0.793148
		0.832771
		0.870735
		0.895914
		0.890378
		0.85785
		0.814472
		0.772076
		0.723473
		0.656173
		0.575412
		0.486757
		0.392961
		0.299269
		0.237679
		0.200564
		0.178942
		0.172023
		0.175664
		0.182768
		0.185067
		0.184015
		0.184031
		0.191172
		0.20388
		0.216029
		0.23563
		0.265207
		0.314554
		0.378632
		0.443729
		0.948789
		0.946742
		0.947925
		0.938388
		0.907461
		0.853519
		0.799962
		0.772769
		0.762751
		0.744084
		0.71342
		0.674278
		0.643062
		0.629011
		0.618982
		0.605711
		0.592071
		0.581515
		0.585248
		0.592793
		0.585685
		0.558865
		0.518891
		0.473963
		0.438739
		0.42292
		0.403724
		0.389014
		0.370966
		0.346517
		0.325207
		0.310422
		0.303028
		0.306793
		0.331525
		0.366379
		0.410985
		0.46476
		0.519889
		0.577624
		0.630629
		0.675823
		0.714594
		0.753996
		0.787459
		0.810223
		0.847742
		0.883316
		0.897929
		0.884766
		0.849699
		0.806135
		0.761495
		0.711947
		0.646806
		0.57185
		0.491356
		0.403208
		0.312192
		0.250468
		0.211205
		0.187512
		0.17832
		0.178782
		0.183659
		0.183911
		0.180521
		0.179256
		0.184835
		0.19457
		0.204841
		0.221851
		0.247506
		0.290483
		0.346498
		0.403705
		0.465265
		0.948539
		0.961944
		0.985488
		0.98884
		0.958612
		0.907893
		0.85959
		0.836859
		0.830803
		0.814365
		0.779808
		0.732454
		0.691932
		0.667825
		0.644363
		0.615761
		0.587649
		0.564749
		0.561398
		0.562254
		0.552644
		0.528385
		0.493318
		0.452335
		0.417548
		0.397054
		0.37627
		0.359549
		0.340742
		0.314539
		0.293409
		0.279824
		0.273895
		0.280491
		0.309229
		0.3527
		0.408964
		0.472176
		0.534763
		0.596068
		0.650543
		0.695454
		0.73356
		0.771897
		0.806463
		0.830928
		0.856657
		0.869964
		0.85663
		0.827491
		0.78811
		0.746688
		0.705719
		0.660579
		0.609264
		0.552128
		0.487119
		0.413392
		0.335456
		0.280426
		0.240785
		0.214201
		0.202528
		0.200334
		0.203422
		0.202991
		0.199579
		0.196428
		0.198512
		0.204936
		0.210766
		0.222294
		0.242994
		0.277175
		0.322428
		0.370514
		0.426366
		0.906135
		0.920752
		0.939061
		0.953207
		0.9746
		0.964933
		0.924578
		0.905522
		0.903852
		0.890363
		0.856342
		0.804802
		0.756873
		0.723829
		0.687282
		0.643238
		0.601152
		0.566674
		0.557303
		0.554072
		0.542206
		0.517663
		0.485539
		0.448232
		0.415416
		0.396585
		0.376492
		0.357667
		0.340596
		0.318415
		0.30089
		0.291513
		0.289888
		0.302003
		0.337714
		0.388335
		0.450613
		0.520106
		0.587517
		0.648497
		0.701738
		0.740378
		0.764247
		0.788147
		0.808969
		0.821623
		0.826544
		0.816979
		0.7865
		0.749176
		0.708922
		0.671555
		0.636312
		0.600091
		0.569368
		0.534614
		0.490342
		0.436121
		0.375902
		0.330234
		0.293787
		0.264838
		0.24987
		0.246749
		0.250814
		0.253121
		0.251048
		0.24533
		0.245849
		0.24751
		0.246346
		0.251217
		0.264641
		0.286021
		0.320023
		0.360375
		0.408963
		0.460289
		0.87484
		0.887759
		0.900442
		0.925496
		0.970327
		0.986016
		0.961368
		0.954611
		0.944796
		0.918153
		0.868742
		0.81487
		0.769565
		0.717302
		0.659446
		0.606085
		0.565063
		0.553297
		0.551433
		0.542819
		0.519064
		0.490912
		0.458174
		0.430409
		0.412981
		0.396797
		0.38103
		0.366402
		0.35188
		0.341195
		0.336886
		0.338699
		0.354367
		0.397632
		0.455064
		0.522145
		0.594717
		0.663636
		0.719973
		0.763325
		0.784868
		0.780667
		0.779595
		0.777644
		0.773545
		0.765401
		0.748678
		0.715164
		0.677169
		0.638425
		0.604074
		0.573283
		0.549644
		0.539007
		0.526029
		0.504053
		0.471597
		0.430845
		0.396935
		0.367386
		0.336381
		0.320282
		0.321191
		0.333651
[truncated: 4,795 more rows]

## Sheet: Figure 5d
Figure 5d		Number of cells vs. Time
	Time (min)	Benchmark			Raw			Step 1: DL DeAbe			Step 2: DL DeAbe + DL Decon
	78
	81
	84				3.6667	1.52753		1.3333	0.57735		2.3333	1.52753
	87	4			4.6667	2.51661		4.6667	2.88675		4	3
	88	4			5.3333	0.57735		7	1.73205		6.3333	3.05505
	91	4			7.3333	2.51661		6.3333	1.52753		5	3.60555
	94	6			7.3333	2.51661		7	0		6.3333	3.05505
	97	7			7.6667	2.51661		6.6667	2.08167		7.6667	1.52753
	100	8			10	3		8	1		8.3333	1.52753
	103	8			9.3333	3.78594		10.333	2.3094		9.3333	3.21455
	106	8			12.667	1.52753		10.333	5.7735		9	5.2915
	109	12			13.667	2.51661		13	1		12.333	1.52753
	112	12			13.333	2.88675		12	4.3589		12.333	4.04145
	115	14			15	1.73205		17.333	1.1547		16.667	2.51661
	118	14			14.667	1.52753		15.667	0.57735		17.667	2.51661
	121	15			18	2.64575		18.333	0.57735		18.667	4.50925
	124	15			22	7.81025		15.333	4.04145		15	3.60555
	127	24			24	3		23	1		24	1
	130	24			21.333	9.0185		24.667	7.23418		25.333	5.85947
	133	24			27.667	6.4291		29.667	5.50757		29.333	6.65833
	136	26			30	8.88819		30.333	8.3865		30	5.56776
	139	26			29.333	6.02771		27.667	7.23418		28.667	5.50757
	142	26			23.667	10.0167		28	4.3589		29.667	5.50757
	145	28			30.333	4.04145		32	1		30	3
	148	28			35.667	7.50555		35.667	6.35085		35.333	6.65833
	151	42			43.333	1.52753		44.667	3.21455		43.333	3.51188
	154	44			45	2		42.333	3.21455		45	4.58258
	157	46			52.333	4.04145		47.333	1.52753		48	2
	160	48			54.333	6.50641		53	1		52.333	5.1316
	163	51			57.667	3.21455		56.667	3.78594		55	4
	166	51			56.333	7.02377		57.333	3.21455		56.333	2.51661
	169	51			52.333	8.0829		57.333	3.21455		55.667	6.65833
	172	51			53.333	5.50757		53.667	4.6188		55	5.2915
	175	53			58	6		59.667	7.23418		59	5.2915
	178	71			72.667	2.08167		71.333	0.57735		71.667	1.52753
	181	87			80	8.66025		86	5.19615		85	4.3589
	184	87			88.333	4.04145		86	2.64575		88.667	2.51661
	187	88			89	2.64575		91	1		93	1.73205
	190	91			94	3		90.333	1.1547		88.667	2.51661
	193	94			93.667	3.78594		92	0		95	3
	196	96			101.33	3.21455		97.333	0.57735		96.333	0.57735
	199	98			105	3.60555		101	1		102	3
	202	100			106.33	5.50757		99.333	1.52753		102.33	2.88675
	205	100			106.67	10.9697		105.67	4.6188		102.67	4.16333
	208	107			113.33	8.0829		110.67	3.78594		108.33	0.57735
	211	131			122.33	5.1316		128	13		121.67	13.2035
	214	152			143.67	7.63763		147	3.4641		136.33	21.0792
	217	164			152.33	15.5671		159.33	8.96289		147	24.0208
	220	171			156.67	15.9478		166.67	2.3094		156.67	19.6554
	223	176			168.33	6.4291		166	6.245		162.67	7.57188
	226	176			165.67	12.7017		170.33	8.73689		170.33	3.21455
	229	180			165.33	14.8436		175	4.58258		174.67	3.78594
	232	186			178	13.1149		177.33	6.35085		179	3.60555
	235	189			177	13.5277		177.67	7.50555		190	14.7986
	238	190			179	9.53939		183.67	7.50555		192.67	12.5831
	241	190			179.33	16.773		195.33	5.03322		199	9.53939
	244	190			179.67	17.9258		196	4		196.33	10.0167
	247	197			179.33	15.8219		193.67	9.86577		197.67	6.50641
	250	206			181	14.7309		193.67	7.50555		200	10.3923
	253	225			193	18.3303		197.67	8.02081		208.33	13.6137
	256	251			206.33	20.0333		211.67	16.0416		223.33	24.6847
	259	280			226.33	13.5769		224.67	17.0392		244.33	33.1713
	262	300			241	28		243.67	17.5594		264.33	32.8684
	265	313			260	34.8712		264.33	14.1539		281.67	26.5016
	268	329			270.67	34.9619		279	4		308	26
	271	341			269.33	20.232		296	7.54983		319	15.7162
	274	346			274.67	18.037		296	15.1327		328	13.7477
	277	351			274.33	21.0792		305.33	24.0901		338.67	10.9697
	280	355			277.67	17.0978		312.33	28.9194		346.67	5.85947
	283	359			273	25.5147		320.67	29.7377		349.67	5.50757
	286	361			271.67	31.533		324	26.0576		353.33	5.50757
	289	361			270.33	34.0049		327.67	31.3422		355.33	4.16333
	292	364			262.67	29.0057		319.33	18.9297		361.33	9.29157
	295	371			264.33	36.2261		313.33	11.5036		361.33	10.6927
	298	375			267.33	34.9476		317	14		371.67	12.5033
	301	383			265	39.281		319.67	15.0111		370	11
	304	385			267.67	40.5257		317.67	17.4738		376	10.4403
	307	389			269.33	48.3356		325.33	10.2632		379.33	4.6188
	310	394			270	46.8081		321	8.7178		393.33	5.50757
	313	404			274	45.1331		330.33	18.4752		397	15.5242
	316	418			279.33	37.2872		329	19.6723		404.33	14.1539
	319	431			287.33	48.645		345.67	28.4488		418.67	27.4287
	322	454			292.67	36.074		358	17.3494		438	23.388
	325	466			289.67	54.5008		351.33	19.5533		444	28.5832
	328	476			285.33	52.2047		361	29.4618		458	28.8271
	331	495			286	57.9741		361.67	31.0054		466.67	19.8578
	334	508			294.67	60.5833		376	17.5784		481.67	25.4231
	337	522			300.67	48.1698		380.67	25.7358		488.67	24.379
	340	533			305.67	57.1168		377.67	38.0175		492.33	30.7463
	343	546			296.33	67.0025		386.67	34.3123		499.67	35.2326
	346	555			301.33	67.159		374.67	24.5425		500.67	22.3681
	349	564			309.33	68.5371		380.33	28.9367		494.67	22.6789
	352	568			301	65.643		387	37.027		496	19.0788
	355	570			287.67	61.1583		380.67	32.532		494	18.0278
	358	570			293.67	60.4676		372.33	14.0119		498.33	7.50555
	361	569			296.67	57.5007		368	19.0788		494	16.8226
	364	570			295.33	65.6836		376.67	19.3477		494.33	7.50555
	367	573			286	57.2364		366.67	24.0069		491.33	12.4231
	370	573			277.67	55.1755		372	16.4621		491	11.5326
	373	571			282.33	49.5715		363.67	7.02377		470	19.0526
	376	574			279.67	59.1805		346	19.2873		475.67	8.32666
	379	575			280	59.7327		348.67	18.0093		476.33	15.5027
	382	570			273	51.0686		346.33	24.5832		472	19.1572
	385	572			278	66.9029		355.33	39.425		470.33	19.7315
	388	569			265.67	53.2948		334.67	25.5408		470.33	24.5832
	391	569			272.67	59.2481		353.67	21.7792		473.33	15.2753
	394	563			275.67	51.5881		352	21.166		478	17.4356
	397	562			270	68.1689		335.67	36.8963		472	13.2288
	400	565			269.67	54.7936		336	25.5343		467.33	19.5021
	403	565			277.67	48.5215		336	31.5119		454.33	34.8186
	406	566			269.67	64.4541		343.67	32.0208		463	12.2882
	409	568			272.67	63.6108		351.33	26.7644		458.33	20.0083
	412	567			265.33	59.4082		349.33	21.5948		468.33	15.695
	415	571			266.33	54.6382		340	26.2298		457.33	20.0333
	418	576			277	49.1223		341.67	21.5716		464.33	17.0098
	421	576			270	48.6621		346.67	34.2394		464.33	30.1717
	424	580			278	42.8836		336	26.8514		455.67	14.5029
	427	582			272.33	44.6019		338.67	20.502		451.33	11.5902
	430	584			270.33	43.1316		334.33	24.0069		457.67	16.563
	433	579			262.67	42.0278		341.33	35.1331		454	20
	436	578			259.67	44.0719		327.33	16.4418		441.33	19.8578
	439	579			258.67	41.2957		322	17.3494		439	27.074
	442	580			264	30.4138		307.33	14.0119		427	24.3311
